# Supplementary material for: Genetic Analysis of Stayability and its Relationships with Production, Conformation, Fertility and Health Traits in Holstein Cattle
Source: Vet Sci. 2025 Nov 19;12(11):1105. doi: 10.3390/vetsci12111105 (PMC12656929; doi:10.3390/vetsci12111105)
Supplement: Supplementary file 1 [file vetsci-12-01105-s001.zip]

Archive with 1 entries (1 files):
- vetsci-3969229-supplementary.pdf
